# Supplementary material for: Tomatine Improves Glucose Metabolism and Mitochondrial Respiration in Insulin-Resistant Hepatocyte Cell Lines AML12 and HepG2 via an AMP-Activated Protein Kinase-Dependent Pathway
Source: Cells. 2025 Feb 23;14(5):329. doi: 10.3390/cells14050329 (PMC11898437; doi:10.3390/cells14050329)
Supplement: Supplementary file 1 [file cells-14-00329-s001.zip]

Archive with 2 entries (2 files):
- Supplementary Figures_2nd revised.pdf
- Supplementary Table_revised.pdf
